# Supplementary material for: Adherence to COVID-19 preventive measures and associated factors in Oromia regional state of Ethiopia
Source: PLoS One. 2021 Oct 20;16(10):e0257373. doi: 10.1371/journal.pone.0257373 (PMC8528333; doi:10.1371/journal.pone.0257373)
Supplement: S1 Data — (ZIP) [file pone.0257373.s001.zip]

Archive with 2 entries (2 files):
- BEFO DATA/BEFO FINAL SILESH 01.dta
- BEFO DATA/BEFO FINAL SILESH 01.sav
